# Supplementary material for: Metabolic Remodeling during Early Cardiac Lineage Specification of Pluripotent Stem Cells
Source: Metabolites. 2023 Oct 17;13(10):1086. doi: 10.3390/metabo13101086 (PMC10608731; doi:10.3390/metabo13101086)
Supplement: Supplementary file 1 [file metabolites-13-01086-s001.zip]

Archive with 16 entries (16 files):
- Table S1.xlsx
- __MACOSX/._Table S1.xlsx
- Revised Table S2.xlsx
- __MACOSX/._Revised Table S2.xlsx
- Revised Table S3.xlsx
- __MACOSX/._Revised Table S3.xlsx
- Revised Table S4.xlsx
- __MACOSX/._Revised Table S4.xlsx
- Revised Table S5.xlsx
- __MACOSX/._Revised Table S5.xlsx
- Revised Table S6.xlsx
- __MACOSX/._Revised Table S6.xlsx
- Revised Table S7.xlsx
- __MACOSX/._Revised Table S7.xlsx
- Figure S1.eps
- __MACOSX/._Figure S1.eps
