# Supplementary material for: Metabolic Remodeling during Early Cardiac Lineage Specification of Pluripotent Stem Cells
Source: Metabolites. 2023 Oct 17;13(10):1086. doi: 10.3390/metabo13101086 (PMC10608731; doi:10.3390/metabo13101086)
Supplement: Supplementary file 1 [file metabolites-13-01086-s001.zip › Table S1.xlsx]

## Sheet: Table S1 (related to Fig 1)
Table S1. Differential metabolites across cardiac lineage specification using one-way and a Fisher's LSD post-hoc test.
Metabolite	f-value	p-value	-log10(p)	FDR	Fisher's LSD
O-Phosphorylethanolamine	192.1	<0.001	15.099	1.27e-13	1 - 0; 2 - 0; 3 - 0; 4 - 0; 5 - 0; 6 - 0; 7 - 0; 8 - 0; 2 - 1; 3 - 1; 4 - 1; 5 - 1; 6 - 1; 7 - 1; 8 - 1; 3 - 2; 4 - 2; 7 - 2; 8 - 2; 3 - 5; 4 - 5; 4 - 6
Thiamine	88.934	<0.001	12.156	5.55e-11	0 - 2; 0 - 3; 0 - 4; 0 - 5; 0 - 6; 0 - 7; 0 - 8; 1 - 3; 1 - 4; 1 - 5; 1 - 6; 1 - 7; 1 - 8; 2 - 3; 2 - 4; 2 - 5; 2 - 6; 2 - 7; 2 - 8; 3 - 5; 3 - 6; 3 - 7; 3 - 8; 4 - 5; 4 - 6; 4 - 7; 4 - 8; 7 - 5; 7 - 8
Homocitrate	64.311	<0.001	10.937	6.13e-10	5 - 0; 6 - 0; 7 - 0; 8 - 0; 5 - 1; 6 - 1; 7 - 1; 8 - 1; 5 - 2; 6 - 2; 7 - 2; 8 - 2; 5 - 3; 6 - 3; 7 - 3; 8 - 3; 5 - 4; 6 - 4; 7 - 4; 8 - 4; 6 - 5; 7 - 5; 8 - 5
DL-2-Aminoadipic acid	38.407	<0.001	9.0367	3.4e-08	0 - 1; 0 - 2; 0 - 3; 0 - 4; 5 - 0; 6 - 0; 7 - 0; 8 - 0; 1 - 3; 1 - 4; 5 - 1; 6 - 1; 7 - 1; 8 - 1; 5 - 2; 6 - 2; 7 - 2; 8 - 2; 5 - 3; 6 - 3; 7 - 3; 8 - 3; 5 - 4; 6 - 4; 7 - 4; 8 - 4; 6 - 5; 7 - 5
Quinolinic acid	37.713	<0.001	8.9705	3.4e-08	6 - 0; 7 - 0; 8 - 0; 6 - 1; 7 - 1; 8 - 1; 6 - 2; 7 - 2; 8 - 2; 6 - 3; 7 - 3; 8 - 3; 6 - 4; 7 - 4; 8 - 4; 6 - 5; 7 - 5; 8 - 5; 7 - 6; 8 - 6
4-Hydroxybenzoic acid	36.031	<0.001	8.8056	4.15e-08	2 - 0; 0 - 3; 0 - 4; 0 - 5; 0 - 6; 0 - 7; 0 - 8; 2 - 1; 1 - 3; 1 - 4; 1 - 5; 1 - 6; 1 - 7; 1 - 8; 2 - 3; 2 - 4; 2 - 5; 2 - 6; 2 - 7; 2 - 8; 4 - 3; 4 - 6; 4 - 7; 4 - 8; 5 - 7
Uracil	29.774	<0.001	8.1223	1.58e-07	1 - 0; 2 - 0; 4 - 0; 0 - 7; 0 - 8; 1 - 3; 1 - 4; 1 - 5; 1 - 6; 1 - 7; 1 - 8; 2 - 3; 2 - 4; 2 - 5; 2 - 6; 2 - 7; 2 - 8; 4 - 3; 3 - 7; 3 - 8; 4 - 6; 4 - 7; 4 - 8; 5 - 6; 5 - 7; 5 - 8; 6 - 7; 6 - 8
Guanine	29.165	<0.001	8.0489	1.58e-07	1 - 0; 2 - 0; 3 - 0; 4 - 0; 5 - 0; 0 - 7; 0 - 8; 2 - 1; 1 - 5; 1 - 6; 1 - 7; 1 - 8; 2 - 3; 2 - 4; 2 - 5; 2 - 6; 2 - 7; 2 - 8; 3 - 6; 3 - 7; 3 - 8; 4 - 6; 4 - 7; 4 - 8; 5 - 6; 5 - 7; 5 - 8; 6 - 7; 6 - 8
D-pantothenic acid	29.153	<0.001	8.0475	1.58e-07	0 - 1; 0 - 2; 0 - 3; 0 - 4; 0 - 5; 0 - 6; 0 - 7; 1 - 2; 1 - 3; 1 - 4; 6 - 1; 7 - 1; 8 - 1; 5 - 2; 6 - 2; 7 - 2; 8 - 2; 5 - 3; 6 - 3; 7 - 3; 8 - 3; 5 - 4; 6 - 4; 7 - 4; 8 - 4; 6 - 5; 7 - 5; 8 - 5
Galactonic acid	28.052	<0.001	7.9113	1.95e-07	2 - 0; 4 - 0; 0 - 6; 0 - 7; 0 - 8; 2 - 1; 1 - 6; 1 - 7; 1 - 8; 2 - 3; 2 - 4; 2 - 5; 2 - 6; 2 - 7; 2 - 8; 4 - 3; 3 - 6; 3 - 7; 3 - 8; 4 - 6; 4 - 7; 4 - 8; 5 - 6; 5 - 7; 5 - 8; 6 - 7; 6 - 8
Lactic acid	26.57	<0.001	7.72	2.59e-07	1 - 0; 2 - 0; 0 - 3; 0 - 5; 0 - 6; 0 - 7; 0 - 8; 1 - 3; 1 - 4; 1 - 5; 1 - 6; 1 - 7; 1 - 8; 2 - 3; 2 - 4; 2 - 5; 2 - 6; 2 - 7; 2 - 8; 4 - 3; 4 - 5; 4 - 6; 4 - 7; 4 - 8
L-Kynurenine	26.488	<0.001	7.7092	2.59e-07	0 - 1; 0 - 2; 0 - 3; 0 - 4; 0 - 5; 0 - 6; 0 - 7; 0 - 8; 1 - 3; 1 - 4; 1 - 5; 1 - 6; 2 - 3; 2 - 4; 2 - 5; 5 - 3; 6 - 3; 7 - 3; 8 - 3; 6 - 4; 7 - 4; 8 - 4; 6 - 5; 7 - 5; 8 - 5
dCMP	22.286	<0.001	7.1082	9.53e-07	0 - 2; 0 - 3; 0 - 4; 0 - 5; 0 - 6; 0 - 7; 0 - 8; 1 - 2; 1 - 3; 1 - 4; 1 - 5; 1 - 6; 1 - 7; 1 - 8; 2 - 3; 2 - 4; 2 - 5; 2 - 6; 2 - 7; 2 - 8; 4 - 6; 8 - 6; 8 - 7
L-Proline	21.761	<0.001	7.0263	1.07e-06	0 - 1; 0 - 3; 0 - 4; 0 - 5; 0 - 6; 0 - 7; 0 - 8; 1 - 3; 1 - 4; 1 - 5; 1 - 6; 1 - 7; 1 - 8; 2 - 3; 2 - 4; 2 - 5; 2 - 6; 2 - 7; 2 - 8; 3 - 5; 3 - 6; 3 - 7; 3 - 8; 4 - 5; 4 - 6; 4 - 7; 4 - 8
4-Hydroxy-L-glutamic acid	20.026	<0.001	6.7425	1.92e-06	3 - 0; 4 - 0; 5 - 0; 6 - 0; 7 - 0; 8 - 0; 3 - 1; 4 - 1; 5 - 1; 6 - 1; 7 - 1; 8 - 1; 5 - 2; 6 - 2; 7 - 2; 8 - 2; 5 - 3; 6 - 3; 7 - 3; 8 - 3; 6 - 4; 7 - 4; 8 - 4; 6 - 5; 7 - 5; 8 - 5
beta-Nicotinamide adenine dinucleotide	19.531	<0.001	6.6576	2.19e-06	1 - 0; 2 - 0; 5 - 0; 6 - 0; 7 - 0; 8 - 0; 1 - 4; 6 - 1; 7 - 1; 8 - 1; 2 - 3; 2 - 4; 6 - 2; 7 - 2; 8 - 2; 5 - 3; 6 - 3; 7 - 3; 8 - 3; 5 - 4; 6 - 4; 7 - 4; 8 - 4; 7 - 5; 8 - 5; 8 - 6
Deoxyadenosine monophosphate	18.762	<0.001	6.5221	2.8e-06	0 - 1; 0 - 2; 0 - 3; 0 - 4; 0 - 5; 0 - 6; 0 - 7; 0 - 8; 1 - 2; 1 - 3; 1 - 4; 1 - 5; 1 - 6; 1 - 7; 1 - 8; 2 - 6; 2 - 7; 3 - 6; 3 - 7; 4 - 6; 4 - 7; 5 - 6; 5 - 7
Malonic acid	18.637	<0.001	6.4996	2.8e-06	1 - 0; 2 - 0; 0 - 3; 0 - 5; 0 - 6; 0 - 7; 0 - 8; 1 - 3; 1 - 4; 1 - 5; 1 - 6; 1 - 7; 1 - 8; 2 - 3; 2 - 4; 2 - 5; 2 - 6; 2 - 7; 2 - 8; 4 - 5; 4 - 6; 4 - 8
2-Deoxyuridine	18.419	<0.001	6.4601	2.9e-06	1 - 0; 4 - 0; 0 - 6; 0 - 7; 0 - 8; 1 - 5; 1 - 6; 1 - 7; 1 - 8; 2 - 5; 2 - 6; 2 - 7; 2 - 8; 3 - 5; 3 - 6; 3 - 7; 3 - 8; 4 - 5; 4 - 6; 4 - 7; 4 - 8; 5 - 6; 5 - 7; 5 - 8
trans-4-Hydroxy-L-proline	17.015	<0.001	6.1954	5.07e-06	1 - 0; 2 - 0; 3 - 0; 4 - 0; 5 - 0; 6 - 0; 7 - 0; 8 - 0; 2 - 1; 2 - 3; 2 - 4; 2 - 5; 2 - 6; 6 - 3; 7 - 3; 8 - 3; 7 - 4; 8 - 4; 7 - 5; 8 - 5
Deoxyadenosine diphosphate	16.374	<0.001	6.0684	6.47e-06	0 - 1; 0 - 2; 0 - 3; 0 - 4; 0 - 5; 0 - 6; 0 - 7; 0 - 8; 1 - 2; 1 - 4; 1 - 5; 1 - 6; 1 - 7; 1 - 8; 3 - 2; 2 - 7; 2 - 8; 3 - 4; 3 - 5; 3 - 6; 3 - 7; 3 - 8
2-Isopropylmalic acid	15.293	<0.001	5.8445	1.03e-05	0 - 2; 0 - 3; 0 - 4; 6 - 0; 7 - 0; 8 - 0; 1 - 2; 1 - 3; 1 - 4; 8 - 1; 5 - 2; 6 - 2; 7 - 2; 8 - 2; 5 - 3; 6 - 3; 7 - 3; 8 - 3; 5 - 4; 6 - 4; 7 - 4; 8 - 4; 7 - 5; 8 - 5
L-2-Hydroxyglutaric acid	14.088	<0.001	5.579	1.82e-05	0 - 1; 0 - 2; 0 - 3; 0 - 4; 0 - 5; 0 - 6; 0 - 7; 0 - 8; 1 - 3; 1 - 4; 1 - 5; 1 - 6; 1 - 7; 1 - 8; 2 - 3; 2 - 5; 2 - 6; 2 - 7; 2 - 8; 3 - 6; 4 - 6; 4 - 7; 4 - 8
dGDP	13.885	<0.001	5.5324	1.88e-05	0 - 1; 0 - 2; 0 - 4; 1 - 2; 3 - 1; 5 - 1; 6 - 1; 7 - 1; 8 - 1; 3 - 2; 4 - 2; 5 - 2; 6 - 2; 7 - 2; 8 - 2; 3 - 4; 5 - 4; 6 - 4; 8 - 4
Inosine diphosphate	13.875	<0.001	5.53	1.88e-05	0 - 1; 0 - 2; 0 - 4; 1 - 2; 3 - 1; 5 - 1; 6 - 1; 7 - 1; 8 - 1; 3 - 2; 4 - 2; 5 - 2; 6 - 2; 7 - 2; 8 - 2; 3 - 4; 5 - 4; 6 - 4; 8 - 4
Citramalic acid	13.509	<0.001	5.4446	2.2e-05	0 - 2; 0 - 3; 0 - 4; 0 - 5; 0 - 6; 0 - 7; 0 - 8; 1 - 3; 1 - 4; 1 - 5; 1 - 6; 1 - 7; 1 - 8; 2 - 3; 2 - 5; 2 - 6; 2 - 7; 2 - 8; 4 - 6; 4 - 7; 4 - 8
Adenosine diphosphate	13.282	<0.001	5.3906	2.4e-05	0 - 1; 0 - 2; 0 - 4; 1 - 2; 3 - 1; 5 - 1; 6 - 1; 7 - 1; 8 - 1; 3 - 2; 4 - 2; 5 - 2; 6 - 2; 7 - 2; 8 - 2; 3 - 4; 5 - 4; 6 - 4; 7 - 4; 8 - 4
Phenylpyruvic acid	13.193	<0.001	5.3693	2.43e-05	0 - 3; 0 - 5; 0 - 6; 0 - 7; 0 - 8; 1 - 3; 1 - 5; 1 - 6; 1 - 7; 1 - 8; 2 - 3; 2 - 5; 2 - 6; 2 - 7; 2 - 8; 4 - 3; 3 - 5; 4 - 5; 4 - 6; 4 - 7; 4 - 8; 7 - 5; 8 - 5; 8 - 6
L-Arabinose	12.846	<0.001	5.285	2.84e-05	0 - 1; 0 - 2; 0 - 4; 7 - 0; 8 - 0; 3 - 1; 5 - 1; 6 - 1; 7 - 1; 8 - 1; 3 - 2; 5 - 2; 6 - 2; 7 - 2; 8 - 2; 6 - 3; 7 - 3; 8 - 3; 6 - 4; 7 - 4; 8 - 4; 6 - 5; 7 - 5; 8 - 5
Adipic acid	11.989	<0.001	5.0688	4.52e-05	1 - 0; 2 - 0; 0 - 5; 1 - 3; 1 - 4; 1 - 5; 1 - 6; 1 - 7; 1 - 8; 2 - 3; 2 - 4; 2 - 5; 2 - 6; 2 - 7; 2 - 8; 3 - 5; 4 - 5; 4 - 6; 6 - 5; 7 - 5; 8 - 5
Oxamic acid	11.888	<0.001	5.0426	4.65e-05	0 - 3; 0 - 5; 0 - 6; 0 - 7; 1 - 3; 1 - 4; 1 - 5; 1 - 6; 1 - 7; 1 - 8; 2 - 3; 2 - 5; 2 - 6; 2 - 7; 2 - 8; 3 - 5; 4 - 5; 4 - 6; 4 - 7; 7 - 5; 8 - 5; 8 - 6
Uridine diphosphoglucose	11.46	<0.001	4.9291	5.85e-05	0 - 1; 0 - 2; 7 - 0; 8 - 0; 3 - 1; 5 - 1; 6 - 1; 7 - 1; 8 - 1; 3 - 2; 5 - 2; 6 - 2; 7 - 2; 8 - 2; 6 - 3; 7 - 3; 8 - 3; 5 - 4; 6 - 4; 7 - 4; 8 - 4; 8 - 5
dtdp	11.263	<0.001	4.8757	6.35e-05	0 - 2; 0 - 3; 0 - 4; 0 - 5; 0 - 6; 0 - 7; 0 - 8; 1 - 2; 1 - 3; 1 - 4; 1 - 5; 1 - 6; 1 - 7; 1 - 8; 3 - 6; 3 - 7; 3 - 8; 4 - 6; 4 - 8; 5 - 8
Uridine diphosphogalactose	11.23	<0.001	4.8669	6.35e-05	0 - 1; 0 - 2; 7 - 0; 8 - 0; 3 - 1; 5 - 1; 6 - 1; 7 - 1; 8 - 1; 3 - 2; 5 - 2; 6 - 2; 7 - 2; 8 - 2; 6 - 3; 7 - 3; 8 - 3; 5 - 4; 6 - 4; 7 - 4; 8 - 4
D-Gluconic acid	10.844	<0.001	4.7601	7.89e-05	2 - 0; 0 - 6; 0 - 7; 0 - 8; 2 - 1; 1 - 3; 1 - 6; 1 - 7; 1 - 8; 2 - 3; 2 - 4; 2 - 5; 2 - 6; 2 - 7; 2 - 8; 3 - 8; 4 - 6; 4 - 7; 4 - 8; 5 - 7; 5 - 8
L-Methionine	10.533	<0.001	4.6717	9.15e-05	1 - 0; 2 - 0; 1 - 3; 1 - 4; 1 - 5; 1 - 6; 1 - 7; 1 - 8; 2 - 3; 2 - 4; 2 - 5; 2 - 6; 2 - 7; 2 - 8
4-Guanidinobutanoic acid	10.532	<0.001	4.6716	9.15e-05	1 - 0; 2 - 0; 0 - 7; 0 - 8; 1 - 3; 1 - 5; 1 - 6; 1 - 7; 1 - 8; 2 - 3; 2 - 4; 2 - 5; 2 - 6; 2 - 7; 2 - 8; 3 - 7; 3 - 8; 4 - 5; 4 - 6; 4 - 7; 4 - 8
Salicylic acid	9.7564	<0.001	4.4428	0.00015095	1 - 0; 0 - 3; 0 - 5; 0 - 6; 0 - 7; 1 - 3; 1 - 5; 1 - 6; 1 - 7; 1 - 8; 2 - 3; 2 - 5; 2 - 6; 2 - 7; 2 - 8; 4 - 3; 4 - 5; 4 - 6; 4 - 7; 4 - 8
L-asparagine	9.6261	<0.001	4.403	0.00016119	1 - 0; 2 - 0; 6 - 0; 7 - 0; 8 - 0; 2 - 1; 1 - 3; 1 - 4; 2 - 3; 2 - 4; 2 - 5; 2 - 6; 2 - 7; 2 - 8; 6 - 3; 7 - 3; 8 - 3; 6 - 4; 7 - 4; 8 - 4; 6 - 5
N-Acetylglutamic acid	9.5299	<0.001	4.3734	0.00016825	0 - 2; 0 - 3; 0 - 4; 0 - 5; 0 - 6; 0 - 7; 0 - 8; 1 - 2; 1 - 3; 1 - 4; 1 - 5; 1 - 6; 1 - 7; 1 - 8
Glyceric acid	9.3751	<0.001	4.3253	0.00018337	0 - 1; 0 - 2; 0 - 3; 0 - 5; 0 - 6; 0 - 7; 0 - 8; 1 - 6; 1 - 7; 4 - 2; 2 - 6; 2 - 7; 4 - 3; 3 - 6; 3 - 7; 4 - 5; 4 - 6; 4 - 7; 8 - 6; 8 - 7
Adenosine monophosphate	9.2334	<0.001	4.2807	0.00019834	0 - 1; 0 - 2; 0 - 3; 0 - 4; 0 - 5; 0 - 6; 0 - 7; 0 - 8; 1 - 2; 5 - 1; 3 - 2; 4 - 2; 5 - 2; 6 - 2; 7 - 2; 8 - 2; 5 - 3; 5 - 7
Cytidine diphosphate	9.1956	<0.001	4.2687	0.00019915	0 - 2; 3 - 0; 5 - 0; 3 - 1; 4 - 1; 5 - 1; 6 - 1; 7 - 1; 8 - 1; 3 - 2; 4 - 2; 5 - 2; 6 - 2; 7 - 2; 8 - 2; 3 - 4; 3 - 6; 3 - 7; 3 - 8; 5 - 4; 5 - 7
2'-Deoxyguanosine 5'-monophosphate	9.1486	<0.001	4.2538	0.00020143	0 - 1; 0 - 2; 0 - 3; 0 - 4; 0 - 5; 0 - 6; 0 - 7; 0 - 8; 5 - 1; 3 - 2; 4 - 2; 5 - 2; 6 - 2; 7 - 2; 8 - 2; 5 - 3; 5 - 7
Flavin adenine dinucleotide	8.5673	<0.001	4.0644	0.00030467	0 - 3; 0 - 4; 1 - 3; 1 - 4; 2 - 3; 2 - 4; 8 - 2; 5 - 3; 6 - 3; 7 - 3; 8 - 3; 5 - 4; 6 - 4; 7 - 4; 8 - 4
Deoxyribose	8.2715	<0.001	3.9644	0.00037519	2 - 0; 0 - 8; 2 - 1; 1 - 5; 1 - 6; 1 - 7; 1 - 8; 2 - 3; 2 - 4; 2 - 5; 2 - 6; 2 - 7; 2 - 8; 3 - 8; 4 - 8; 7 - 8
Creatine	8.1934	<0.001	3.9376	0.0003906	1 - 0; 2 - 0; 3 - 0; 4 - 0; 5 - 0; 6 - 0; 7 - 0; 8 - 0; 2 - 1; 2 - 3; 2 - 4; 2 - 5; 2 - 6; 2 - 7; 2 - 8
Riboflavin	8.1328	<0.001	3.9167	0.00039867	1 - 0; 2 - 0; 0 - 4; 1 - 3; 1 - 4; 1 - 5; 1 - 6; 1 - 7; 1 - 8; 2 - 3; 2 - 4; 2 - 5; 2 - 7; 2 - 8; 5 - 4; 6 - 4; 7 - 4; 8 - 4
Hypoxanthine	8.1153	<0.001	3.9106	0.00039867	0 - 3; 0 - 6; 0 - 7; 0 - 8; 1 - 3; 1 - 5; 1 - 6; 1 - 7; 1 - 8; 2 - 3; 2 - 5; 2 - 6; 2 - 7; 2 - 8; 4 - 3; 4 - 7; 4 - 8; 5 - 8
N-Acetyl-alpha-D-glucosamine 1-phosphate	8.0543	<0.001	3.8894	0.00040838	0 - 5; 0 - 6; 0 - 7; 0 - 8; 1 - 2; 1 - 5; 1 - 6; 1 - 7; 1 - 8; 2 - 8; 3 - 5; 3 - 6; 3 - 7; 3 - 8; 4 - 5; 4 - 6; 4 - 7; 4 - 8
Thymidine	8.0353	<0.001	3.8828	0.00040838	4 - 0; 0 - 6; 0 - 7; 0 - 8; 1 - 2; 1 - 6; 1 - 7; 1 - 8; 4 - 2; 2 - 8; 3 - 6; 3 - 7; 3 - 8; 4 - 5; 4 - 6; 4 - 7; 4 - 8; 5 - 6; 5 - 7; 5 - 8
Uridine triphosphate	7.8846	<0.001	3.8298	0.00043491	3 - 0; 5 - 0; 6 - 0; 7 - 0; 8 - 0; 3 - 1; 5 - 1; 6 - 1; 7 - 1; 8 - 1; 3 - 2; 5 - 2; 6 - 2; 7 - 2; 8 - 2; 3 - 4; 5 - 4; 6 - 4; 7 - 4; 8 - 4
Adenosine triphosphate	7.8725	<0.001	3.8255	0.00043491	3 - 0; 5 - 0; 6 - 0; 7 - 0; 8 - 0; 3 - 1; 5 - 1; 6 - 1; 7 - 1; 8 - 1; 3 - 2; 5 - 2; 6 - 2; 7 - 2; 8 - 2; 3 - 4; 5 - 4; 6 - 4; 7 - 4; 8 - 4
Deoxyguanosine triphosphate	7.8649	<0.001	3.8228	0.00043491	3 - 0; 5 - 0; 6 - 0; 7 - 0; 8 - 0; 3 - 1; 5 - 1; 6 - 1; 7 - 1; 8 - 1; 3 - 2; 5 - 2; 6 - 2; 7 - 2; 8 - 2; 3 - 4; 5 - 4; 6 - 4; 7 - 4; 8 - 4
L-Threonine	7.8644	<0.001	3.8226	0.00043491	0 - 1; 0 - 3; 0 - 4; 0 - 5; 0 - 6; 0 - 7; 0 - 8; 2 - 1; 1 - 3; 1 - 5; 2 - 3; 2 - 4; 2 - 5; 2 - 6; 2 - 7; 7 - 3; 8 - 3; 7 - 5; 8 - 5
Pyridoxine	7.6226	<0.001	3.736	0.00052144	0 - 1; 0 - 2; 0 - 3; 0 - 4; 0 - 5; 0 - 6; 0 - 7; 8 - 1; 6 - 2; 7 - 2; 8 - 2; 7 - 3; 8 - 3; 6 - 4; 7 - 4; 8 - 4; 8 - 5
Adenylosuccinic acid	7.5165	<0.001	3.6974	0.0005599	0 - 1; 0 - 2; 0 - 4; 0 - 5; 0 - 6; 0 - 7; 0 - 8; 3 - 1; 5 - 1; 3 - 2; 3 - 4; 3 - 6; 3 - 7; 3 - 8; 5 - 4
2-2-Dimethyl Succinic acid	7.3973	<0.001	3.6536	0.00060865	1 - 0; 2 - 0; 1 - 3; 1 - 4; 1 - 5; 1 - 6; 1 - 7; 1 - 8; 2 - 3; 2 - 4; 2 - 5; 2 - 6; 2 - 7; 2 - 8; 4 - 5; 4 - 6
Ribonolactone	7.355	<0.001	3.6379	0.00062031	1 - 0; 2 - 0; 4 - 0; 1 - 5; 1 - 6; 1 - 7; 1 - 8; 2 - 3; 2 - 5; 2 - 6; 2 - 7; 2 - 8; 3 - 7; 3 - 8; 4 - 5; 4 - 6; 4 - 7; 4 - 8
Carglumic acid	7.272	<0.001	3.607	0.00065497	0 - 3; 0 - 6; 0 - 7; 5 - 1; 1 - 7; 2 - 3; 2 - 6; 2 - 7; 4 - 3; 5 - 3; 8 - 3; 4 - 7; 5 - 6; 5 - 7; 6 - 7; 8 - 7
Thymine	7.0758	<0.001	3.533	0.0007639	0 - 7; 0 - 8; 1 - 6; 1 - 7; 1 - 8; 2 - 3; 2 - 6; 2 - 7; 2 - 8; 5 - 3; 3 - 7; 3 - 8; 4 - 6; 4 - 7; 4 - 8; 5 - 6; 5 - 7; 5 - 8; 6 - 7
Quinic acid	6.9082	<0.001	3.4687	0.00087151	1 - 0; 3 - 0; 4 - 0; 5 - 0; 6 - 0; 7 - 0; 8 - 0; 4 - 1; 3 - 2; 4 - 2; 8 - 2; 4 - 3; 4 - 5; 4 - 6; 4 - 7; 4 - 8
Taurine	6.8602	<0.001	3.4501	0.0008952	2 - 0; 3 - 0; 4 - 0; 5 - 0; 6 - 0; 7 - 0; 8 - 0; 3 - 1; 4 - 1; 5 - 1; 6 - 1; 7 - 1; 8 - 1; 4 - 2
Inosine triphosphate	6.744	<0.001	3.4047	0.00097831	3 - 0; 5 - 0; 6 - 0; 7 - 0; 8 - 0; 3 - 1; 5 - 1; 6 - 1; 7 - 1; 8 - 1; 3 - 2; 5 - 2; 6 - 2; 7 - 2; 8 - 2; 3 - 4; 5 - 4; 6 - 4; 7 - 4; 8 - 4
L-Leucine	6.6569	<0.001	3.3704	0.0010426	1 - 0; 2 - 0; 4 - 0; 1 - 3; 1 - 5; 1 - 6; 1 - 7; 1 - 8; 2 - 5; 2 - 6; 2 - 7; 2 - 8; 3 - 6; 3 - 7; 4 - 5; 4 - 6; 4 - 7; 4 - 8
D-Mannose	6.6317	<0.001	3.3604	0.0010507	0 - 1; 0 - 2; 0 - 5; 3 - 1; 4 - 1; 6 - 1; 7 - 1; 8 - 1; 3 - 2; 4 - 2; 6 - 2; 7 - 2; 8 - 2; 6 - 5; 7 - 5; 8 - 5
L-Sorbose	6.5908	<0.001	3.3441	0.0010746	0 - 1; 0 - 2; 3 - 1; 6 - 1; 7 - 1; 8 - 1; 3 - 2; 4 - 2; 5 - 2; 6 - 2; 7 - 2; 8 - 2; 7 - 4; 8 - 4; 7 - 5; 8 - 5
Oxidized glutathione	6.3715	0.00055499	3.2557	0.0012977	1 - 0; 2 - 0; 4 - 0; 7 - 0; 8 - 0; 4 - 1; 1 - 5; 8 - 1; 2 - 5; 8 - 2; 4 - 3; 8 - 3; 4 - 5; 4 - 6; 7 - 5; 8 - 5; 8 - 6
3-Methylglutaric acid	6.3193	0.00058288	3.2344	0.0013432	0 - 7; 0 - 8; 1 - 4; 1 - 6; 1 - 7; 1 - 8; 2 - 3; 2 - 4; 2 - 6; 2 - 7; 2 - 8; 3 - 8; 5 - 4; 4 - 8; 5 - 6; 5 - 7; 5 - 8; 6 - 8
Taurocholic acid	6.0752	0.0007358	3.1332	0.0016713	0 - 3; 0 - 5; 0 - 6; 0 - 7; 1 - 3; 1 - 5; 1 - 6; 1 - 7; 2 - 5; 2 - 6; 2 - 7; 3 - 6; 4 - 5; 4 - 6; 8 - 5; 8 - 6; 8 - 7
L-Arabitol	6.0055	0.00078729	3.1039	0.0017541	0 - 3; 0 - 5; 1 - 3; 1 - 4; 1 - 5; 1 - 6; 2 - 3; 2 - 4; 2 - 5; 2 - 6; 4 - 3; 6 - 3; 7 - 3; 8 - 3; 7 - 5; 8 - 5
Cytidine monophosphate	5.9963	0.00079433	3.1	0.0017541	0 - 1; 0 - 2; 0 - 3; 0 - 4; 0 - 5; 0 - 6; 0 - 7; 0 - 8; 1 - 6; 1 - 7; 2 - 7; 3 - 7; 4 - 6; 4 - 7; 5 - 7
L-Aspartic Acid	5.9498	0.00083123	3.0803	0.0018105	1 - 0; 2 - 0; 3 - 0; 4 - 0; 6 - 0; 7 - 0; 8 - 0; 1 - 5; 2 - 3; 2 - 5; 8 - 3; 4 - 5; 7 - 5; 8 - 5
gamma-Glu-Cys	5.9108	0.00086363	3.0637	0.0018556	0 - 3; 0 - 4; 0 - 8; 1 - 3; 1 - 4; 1 - 8; 2 - 3; 2 - 4; 2 - 8; 5 - 4; 6 - 4; 7 - 4; 5 - 8; 6 - 8
L-Tryptophan	5.7931	0.00097027	3.0131	0.002057	1 - 0; 2 - 0; 3 - 0; 4 - 0; 5 - 0; 6 - 0; 7 - 0; 8 - 0; 1 - 3; 1 - 4; 1 - 5; 1 - 6; 1 - 7; 1 - 8; 2 - 3; 2 - 4; 2 - 5; 2 - 6; 2 - 7; 2 - 8
L-Malic acid	5.5379	0.0012549	2.9014	0.0026253	0 - 5; 0 - 8; 1 - 3; 1 - 4; 1 - 5; 1 - 6; 1 - 7; 1 - 8; 2 - 3; 2 - 5; 2 - 6; 2 - 7; 2 - 8; 4 - 8
alpha-Ketoglutaric acid	5.3575	0.0015116	2.8206	0.0031213	0 - 4; 0 - 7; 0 - 8; 1 - 4; 1 - 7; 1 - 8; 2 - 4; 2 - 6; 2 - 7; 2 - 8; 3 - 8; 5 - 4; 5 - 6; 5 - 7; 5 - 8; 6 - 8
L-Isoleucine	5.2681	0.0016597	2.78	0.0033753	0 - 5; 0 - 6; 0 - 7; 0 - 8; 1 - 3; 1 - 4; 1 - 5; 1 - 6; 1 - 7; 1 - 8; 2 - 3; 2 - 5; 2 - 6; 2 - 7; 2 - 8
Xylitol	5.2582	0.001677	2.7755	0.0033753	1 - 0; 0 - 3; 1 - 3; 1 - 4; 1 - 5; 1 - 6; 1 - 7; 1 - 8; 2 - 3; 2 - 4; 2 - 5; 2 - 6; 7 - 3; 8 - 3
Nicotinic acid	5.2241	0.0017385	2.7598	0.003406	0 - 3; 0 - 5; 0 - 6; 0 - 7; 0 - 8; 1 - 3; 1 - 5; 1 - 6; 1 - 7; 1 - 8; 2 - 3; 2 - 5; 2 - 6; 2 - 7; 2 - 8; 4 - 5; 4 - 6
L-Phenylalanine	5.2231	0.0017403	2.7594	0.003406	0 - 2; 0 - 5; 0 - 6; 0 - 7; 0 - 8; 1 - 5; 1 - 6; 1 - 7; 1 - 8; 4 - 2; 3 - 7; 3 - 8; 4 - 5; 4 - 6; 4 - 7; 4 - 8
2-Deoxyribose 5-phosphate	5.2135	0.001758	2.755	0.003406	0 - 2; 0 - 5; 0 - 6; 0 - 7; 0 - 8; 1 - 2; 1 - 5; 1 - 6; 1 - 7; 1 - 8; 2 - 6; 3 - 6; 4 - 6; 4 - 7; 5 - 6; 8 - 6
Citric acid	5.19	0.0018025	2.7441	0.003406	3 - 0; 4 - 0; 5 - 0; 6 - 0; 7 - 0; 8 - 0; 3 - 1; 4 - 1; 5 - 1; 3 - 2; 4 - 2; 5 - 2; 3 - 6; 3 - 7; 3 - 8
Isocitric acid	5.189	0.0018043	2.7437	0.003406	3 - 0; 4 - 0; 5 - 0; 6 - 0; 7 - 0; 8 - 0; 3 - 1; 4 - 1; 5 - 1; 3 - 2; 4 - 2; 5 - 2; 3 - 6; 3 - 7; 3 - 8
L-Tyrosine	5.1804	0.0018208	2.7397	0.003406	0 - 3; 0 - 4; 0 - 5; 0 - 6; 0 - 7; 0 - 8; 1 - 3; 1 - 5; 1 - 6; 1 - 7; 2 - 3; 2 - 4; 2 - 5; 2 - 6; 2 - 7; 2 - 8
Isopentyl acetate	5.0852	0.0020155	2.6956	0.0037263	3 - 0; 4 - 0; 5 - 0; 6 - 0; 7 - 0; 3 - 1; 4 - 1; 5 - 1; 3 - 2; 4 - 2; 5 - 2; 3 - 6; 3 - 7; 3 - 8
D-Sedoheptulose-7-phosphate	5.0343	0.002129	2.6718	0.0038909	0 - 3; 0 - 4; 0 - 5; 0 - 6; 0 - 7; 0 - 8; 1 - 6; 1 - 7; 2 - 3; 2 - 4; 2 - 5; 2 - 6; 2 - 7; 2 - 8
Pyridoxal 5 phosphate	4.7703	0.0028423	2.5463	0.0051355	0 - 2; 0 - 3; 0 - 4; 0 - 5; 0 - 6; 0 - 8; 1 - 2; 1 - 4; 5 - 2; 6 - 2; 7 - 2; 8 - 2; 7 - 4
Deoxyinosine	4.5345	0.0037065	2.431	0.0066217	3 - 0; 4 - 0; 1 - 2; 1 - 6; 1 - 7; 1 - 8; 3 - 2; 4 - 2; 3 - 5; 3 - 6; 3 - 7; 3 - 8; 4 - 5; 4 - 6; 4 - 7; 4 - 8
5-Deoxy-5-(methylthio)adenosine	4.5225	0.0037574	2.4251	0.0066381	0 - 2; 0 - 4; 0 - 5; 0 - 7; 0 - 8; 1 - 2; 1 - 4; 1 - 5; 1 - 6; 1 - 7; 1 - 8; 3 - 2; 3 - 4; 3 - 5; 3 - 6; 3 - 7; 3 - 8
Maleic acid	4.2447	0.0051875	2.285	0.0090639	1 - 0; 2 - 0; 1 - 3; 1 - 5; 1 - 6; 1 - 7; 1 - 8; 2 - 3; 2 - 5; 2 - 6; 2 - 8; 4 - 6
Orotic acid	4.2253	0.0053074	2.2751	0.0091726	0 - 4; 1 - 3; 1 - 4; 1 - 6; 1 - 7; 1 - 8; 2 - 3; 2 - 4; 2 - 5; 2 - 6; 2 - 7; 2 - 8; 5 - 4
Argininosuccinic acid	3.9622	0.0072786	2.138	0.012444	1 - 0; 5 - 0; 1 - 7; 1 - 8; 2 - 7; 2 - 8; 3 - 7; 3 - 8; 5 - 4; 5 - 6; 5 - 7; 5 - 8
L-Glutamic acid	3.9313	0.0075577	2.1216	0.012784	1 - 0; 2 - 0; 1 - 3; 1 - 5; 1 - 6; 1 - 7; 1 - 8; 2 - 3; 2 - 5; 2 - 6; 2 - 7; 2 - 8; 4 - 5
4-Pyridoxic acid	3.8437	0.0084172	2.0748	0.014088	0 - 3; 0 - 4; 0 - 5; 1 - 3; 1 - 5; 2 - 3; 2 - 4; 2 - 5; 2 - 6; 7 - 3; 8 - 3
2-Phosphoglyceric acid	3.797	0.0089195	2.0497	0.014773	0 - 2; 5 - 1; 6 - 1; 7 - 1; 8 - 1; 3 - 2; 4 - 2; 5 - 2; 6 - 2; 7 - 2; 8 - 2
S-Adenosylhomocysteine	3.7625	0.009311	2.031	0.015262	0 - 4; 1 - 4; 2 - 4; 3 - 4; 5 - 4; 6 - 4; 7 - 4; 8 - 4
L-Arginine	3.729	0.0097085	2.0128	0.015751	1 - 0; 2 - 0; 3 - 0; 4 - 0; 5 - 0; 6 - 0; 7 - 0; 8 - 0
L-Citrulline	3.5843	0.011656	1.9335	0.01872	0 - 5; 0 - 7; 0 - 8; 1 - 5; 1 - 7; 1 - 8; 2 - 8; 3 - 8; 4 - 8; 6 - 8; 7 - 8
Succinic acid	3.5707	0.011859	1.9259	0.018856	0 - 3; 0 - 4; 0 - 6; 0 - 7; 0 - 8; 1 - 3; 1 - 4; 1 - 7; 1 - 8; 2 - 3; 2 - 4; 2 - 5; 2 - 6; 2 - 7; 2 - 8
Adenine	3.531	0.012477	1.9039	0.019643	4 - 0; 4 - 1; 4 - 2; 5 - 2; 6 - 2; 4 - 3; 4 - 7; 4 - 8; 5 - 7; 5 - 8; 6 - 8
Xanthine	3.4693	0.013507	1.8694	0.021055	1 - 3; 1 - 4; 1 - 5; 1 - 6; 1 - 7; 1 - 8; 2 - 3; 2 - 4; 2 - 5; 2 - 6; 2 - 7
myo-Inositol	3.4066	0.014652	1.8341	0.022618	8 - 0; 6 - 1; 7 - 1; 8 - 1; 6 - 2; 7 - 2; 8 - 2; 7 - 3; 8 - 3; 7 - 4; 8 - 4; 7 - 5; 8 - 5
2,3-Dihydroxy-3-methylbutanoate	3.3806	0.015156	1.8194	0.023171	2 - 0; 1 - 3; 1 - 4; 1 - 5; 1 - 6; 1 - 7; 1 - 8; 2 - 3; 2 - 4; 2 - 5; 2 - 6; 2 - 7; 2 - 8
Deoxycytidine	3.3122	0.016576	1.7805	0.0251	1 - 0; 1 - 3; 1 - 5; 1 - 6; 1 - 8; 2 - 3; 2 - 5; 2 - 6
L-Cystathionine	3.124	0.02129	1.6718	0.031935	0 - 3; 0 - 4; 0 - 5; 0 - 7; 0 - 8; 1 - 3; 1 - 4; 1 - 5; 1 - 7; 1 - 8; 2 - 8																No match in B
cis-Aconitic acid	3.0924	0.022215	1.6534	0.033011	3 - 0; 4 - 0; 3 - 1; 4 - 1; 3 - 2; 4 - 2; 3 - 6; 3 - 7; 3 - 8; 4 - 6; 4 - 7; 4 - 8
trans-Aconitic acid	3.0743	0.022764	1.6427	0.033514	3 - 0; 4 - 0; 3 - 1; 4 - 1; 3 - 2; 4 - 2; 3 - 6; 3 - 7; 3 - 8; 4 - 6; 4 - 7; 4 - 8
AICAR	2.932	0.027636	1.5585	0.040313	0 - 5; 1 - 5; 1 - 6; 2 - 3; 2 - 4; 2 - 5; 2 - 6; 2 - 7; 2 - 8
2,3-Dihydroxybenzoic acid	2.8872	0.029394	1.5317	0.042465	0 - 3; 0 - 5; 0 - 6; 1 - 5; 2 - 5; 4 - 3; 4 - 5																No match in B
Phosphoenolpyruvic acid	2.881	0.029645	1.528	0.042465	0 - 2; 0 - 7; 0 - 8; 4 - 2; 4 - 6; 4 - 7; 4 - 8
Pyridoxal	2.7962	0.033352	1.4769	0.047347	0 - 2; 0 - 4; 8 - 1; 6 - 2; 7 - 2; 8 - 2; 8 - 3; 6 - 4; 7 - 4; 8 - 4																No match in B
L-Histidine	2.7685	0.034666	1.4601	0.048778	1 - 3; 1 - 5; 1 - 6; 1 - 7; 2 - 3; 2 - 5; 2 - 6; 2 - 7																No match in B
