# Supplementary material for: Metabolic Remodeling during Early Cardiac Lineage Specification of Pluripotent Stem Cells
Source: Metabolites. 2023 Oct 17;13(10):1086. doi: 10.3390/metabo13101086 (PMC10608731; doi:10.3390/metabo13101086)
Supplement: Supplementary file 1 [file metabolites-13-01086-s001.zip › Revised Table S2.xlsx]

## Sheet: Table S2
Table S2:. Volcano plot of differential metabolites between PSCs and day 15 of cardiac differentiation.
Metabolite	FC	log2(FC)	Adjusted p-value	-log10(p)
O-Phosphorylethanolamine	405.2	8.6625	<0.001	3.5619
gamma-Glu-Cys	0.012138	-6.3643	<0.001	3.5619
Homocitrate	21.913	4.4537	<0.001	3.5565
Quinolinic acid	61.217	5.9359	0.00068801	3.1624
L-Aspartic Acid	2.1131	1.0794	0.001134	2.9454
Adenylosuccinic acid	0.085972	-3.54	0.0017839	2.7486
L-Arabinose	2.3528	1.2344	0.0017839	2.7486
N-Acetyl-alpha-D-glucosamine 1-phosphate	0.13992	-2.8373	0.0026442	2.5777
L-Proline	0.14894	-2.7472	0.0026442	2.5777
Thiamine	0.042805	-4.5461	0.0029075	2.5365
Oxidized glutathione	4.2746	2.0958	0.0029115	2.5359
Uridine diphosphogalactose	2.5403	1.345	0.0038775	2.4115
Uridine diphosphoglucose	2.5403	1.345	0.0038775	2.4115
4-Hydroxy-L-glutamic acid	180.36	7.4947	0.005049	2.2968
L-Citrulline	0.1287	-2.9579	0.005049	2.2968
D-Gluconic acid	0.25941	-1.9467	0.005049	2.2968
beta-Nicotinamide adenine dinucleotide	3.3508	1.7445	0.005049	2.2968
dCMP	0.21867	-2.1932	0.0056978	2.2443
4-Hydroxybenzoic acid	0.28607	-1.8056	0.0056978	2.2443
Galactonic acid	0.37682	-1.4081	0.0056978	2.2443
alpha-Ketoglutaric acid	0.086501	-3.5311	0.0062512	2.204
3-Methylglutaric acid	0.098319	-3.3464	0.0062512	2.204
Cytidine monophosphate	0.31121	-1.6841	0.0062607	2.2034
Lactic acid	0.49965	-1.001	0.0081937	2.0865
L-2-Hydroxyglutaric acid	0.25472	-1.973	0.0093354	2.0299
N-Acetylglutamic acid	0.28834	-1.7941	0.0093354	2.0299
2-Deoxyribose 5-phosphate	0.46533	-1.1037	0.0093354	2.0299
Adenosine	0.1335	-2.905	0.0094172	2.0261
Citramalic acid	0.2548	-1.9726	0.0099457	2.0024
Deoxyribose	0.30986	-1.6903	0.010346	1.9852
Deoxyadenosine diphosphate	0.14316	-2.8043	0.010535	1.9774
dtdp	0.28095	-1.8316	0.012791	1.8931
L-Kynurenine	0.12043	-3.0537	0.013046	1.8845
2-Deoxyuridine	0.28581	-1.8069	0.013046	1.8845
Thymidine	0.054615	-4.1945	0.01639	1.7854
Deoxyadenosine monophosphate	0.14364	-2.7994	0.01639	1.7854
2-Deoxyadenosine	5.6437	2.4966	0.017862	1.7481
L-Threonine	0.46214	-1.1136	0.017862	1.7481
Uridine triphosphate	10.824	3.4362	0.018417	1.7348
Cytidine	4.5158	2.175	0.018681	1.7286
Adenosine monophosphate	0.32831	-1.6069	0.018681	1.7286
Uracil	0.1863	-2.4243	0.018817	1.7254
trans-4-Hydroxy-L-proline	11.487	3.5219	0.018988	1.7215
2'-Deoxyguanosine 5'-monophosphate	0.33573	-1.5746	0.018988	1.7215
D-Sedoheptulose-7-phosphate	0.22239	-2.1688	0.019577	1.7083
L-Phenylalanine	0.41709	-1.2616	0.020644	1.6852
Adenosine triphosphate	7.8292	2.9689	0.025553	1.5926
Deoxyguanosine triphosphate	7.4053	2.8886	0.026059	1.584
DL-2-Aminoadipic acid	2.4752	1.3075	0.026059	1.584
Taurine	18.564	4.2144	0.026526	1.5763
Glyceric acid	0.30409	-1.7174	0.026831	1.5714
Quinic acid	10.172	3.3465	0.027297	1.5639
4-Guanidinobutanoic acid	0.37824	-1.4026	0.029192	1.5347
Thymine	0.11133	-3.167	0.031812	1.4974
Inosine triphosphate	7.3029	2.8685	0.034607	1.4608
Nicotinic acid	0.25333	-1.9809	0.040689	1.3905
Creatine	3.7436	1.9044	0.041433	1.3827
L-Cystathionine	0.30212	-1.7268	0.042648	1.3701
Guanine	0.46359	-1.1091	0.043746	1.3591
Allantoin	0.48391	-1.0472	0.043746	1.3591
Hypoxanthine	0.20719	-2.271	0.044751	1.3492
Oxamic acid	0.25378	-1.9783	0.046443	1.3331
Phosphoenolpyruvic acid	0.29704	-1.7513	0.049038	1.3095
