# Supplementary material for: Metabolic Remodeling during Early Cardiac Lineage Specification of Pluripotent Stem Cells
Source: Metabolites. 2023 Oct 17;13(10):1086. doi: 10.3390/metabo13101086 (PMC10608731; doi:10.3390/metabo13101086)
Supplement: Supplementary file 1 [file metabolites-13-01086-s001.zip › Revised Table S3.xlsx]

## Sheet: Table S3
Table S3. Quantitative pathway analysis of PSCs vs day 15 of cardiac differentiation.
	Metabolites Detected	Differential			FDR
Metabolic Pathway	In Pathway	Metabolites	Raw p-value	-log10(p)	Corrected	Impact
Alanine, aspartate and glutamate metabolism	14	11	6.4515e-07	6.1903	3.1612e-05	0.6258
Arginine biosynthesis	8	8	2.0931e-06	5.6792	5.128e-05	0.53807
Glutathione metabolism	3	2	3.7203e-06	5.4294	5.6087e-05	0.04426
Sphingolipid metabolism	3	3	4.5785e-06	5.3393	5.6087e-05	0.16836
Ascorbate and aldarate metabolism	2	2	6.7235e-06	5.1724	6.589e-05	0
Galactose metabolism	5	3	9.8117e-06	5.0083	8.0129e-05	0.03463
Nicotinate and nicotinamide metabolism	6	5	1.1719e-05	4.9311	8.2036e-05	0.26623
Aminoacyl-tRNA biosynthesis	15	15	2.4616e-05	4.6088	0.00015077	0.16667
Glycerophospholipid metabolism	2	2	2.9844e-05	4.5251	0.0001603	0.04319
Citrate cycle (TCA cycle)	8	8	3.2713e-05	4.4853	0.0001603	0.36714
Histidine metabolism	3	3	0.00016238	3.7895	0.00072332	0.22131
Thiamine metabolism	1	1	0.00018287	3.7379	0.00074671	0
D-Glutamine and D-glutamate metabolism	3	3	0.00061498	3.2111	0.0021961	0.5
Purine metabolism	32	25	0.000697	3.1568	0.0021961	0.40137
Pyrimidine metabolism	23	20	0.0006984	3.1559	0.0021961	0.59025
Butanoate metabolism	5	3	0.00071711	3.1444	0.0021961	0
Glycine, serine and threonine metabolism	9	7	0.00095681	3.0192	0.0027579	0.24127
Arginine and proline metabolism	10	7	0.001525	2.8167	0.0041514	0.29477
Pantothenate and CoA biosynthesis	4	4	0.0024307	2.6143	0.0062688	0.00714
Tryptophan metabolism	5	3	0.0031946	2.4956	0.0078268	0.23722
beta-Alanine metabolism	3	3	0.0035725	2.447	0.0083359	0
Phenylalanine metabolism	3	3	0.0044932	2.3474	0.0094827	0.61904
Phenylalanine, tyrosine and tryptophan biosynthesis	4	3	0.0044932	2.3474	0.0094827	1
Pentose and glucuronate interconversions	5	5	0.0046446	2.3331	0.0094827	0.40624
Glyoxylate and dicarboxylate metabolism	10	9	0.0056598	2.2472	0.011093	0.17726
Phosphatidylinositol signaling system	1	1	0.0069261	2.1595	0.012523	0.03736
Taurine and hypotaurine metabolism	2	2	0.007156	2.1453	0.012523	0.42857
Primary bile acid biosynthesis	2	2	0.007156	2.1453	0.012523	0.01563
Pentose phosphate pathway	9	9	0.0084194	2.0747	0.014226	0.5712
Lysine degradation	1	1	0.010161	1.993	0.016597	0.14085
Ubiquinone and other terpenoid-quinone biosynthesis	2	1	0.017908	1.7469	0.027756	0
Amino sugar and nucleotide sugar metabolism	7	4	0.018126	1.7417	0.027756	0.23536
Pyruvate metabolism	4	4	0.026989	1.5688	0.040075	0.23794
Starch and sucrose metabolism	5	4	0.046613	1.3315	0.067178	0.22131
Cysteine and methionine metabolism	10	6	0.050345	1.298	0.070483	0.39126
Glycerolipid metabolism	2	2	0.11582	0.93621	0.15765	0.09346
Tyrosine metabolism	3	2	0.14826	0.82898	0.19634	0.13972
Glycolysis / Gluconeogenesis	6	6	0.16145	0.79197	0.20818	0.36387
Nitrogen metabolism	2	2	0.18427	0.73453	0.23152	0
Valine, leucine and isoleucine biosynthesis	6	6	0.19382	0.71261	0.23742	0
Vitamin B6 metabolism	4	3	0.2413	0.61745	0.28416	0.33333
Inositol phosphate metabolism	4	4	0.24357	0.61338	0.28416	0.12939
Neomycin, kanamycin and gentamicin biosynthesis	1	1	0.2657	0.57561	0.2983	0
Fructose and mannose metabolism	4	4	0.26787	0.57208	0.2983	0.21256
Mannose type O-glycan biosynthesis	1	1	0.2775	0.55674	0.30216	0
Valine, leucine and isoleucine degradation	4	4	0.31244	0.50524	0.33281	0.02168
Riboflavin metabolism	2	2	0.34467	0.46259	0.35934	0.5
Porphyrin and chlorophyll metabolism	1	1	0.36237	0.44085	0.36992	0
Propanoate metabolism	2	2	0.6673	0.17568	0.6673	0.04061
