# Supplementary material for: Metabolic Remodeling during Early Cardiac Lineage Specification of Pluripotent Stem Cells
Source: Metabolites. 2023 Oct 17;13(10):1086. doi: 10.3390/metabo13101086 (PMC10608731; doi:10.3390/metabo13101086)
Supplement: Supplementary file 1 [file metabolites-13-01086-s001.zip › Revised Table S4.xlsx]

## Sheet: Table S4 (related to Fig 4A)
Table S4. Pairwise day to day metabolic remodeling during PSC cardiac differentiation.
Day 0 vs Day 1
Metabolite	t-Statistic	p-value	-log10(p)	FDR
Glyceric acid	23.248	2.0291e-05	4.6927	0.0032263
2'-Deoxyguanosine 5'-monophosphate	7.2609	0.0019106	2.7188	0.048366
Adenosine monophosphate	7.2451	0.0019263	2.7153	0.048366
L-Kynurenine	6.5126	0.0028693	2.5422	0.048366
Uracil	-6.4108	0.0030419	2.5169	0.048366
4-Guanidinobutanoic acid	-6.5613	0.0027911	2.5542	0.048366
Creatine	-6.9793	0.0022165	2.6543	0.048366
2-Deoxyadenosine	-7.0193	0.0021696	2.6636	0.048366
Lactic acid	-7.6078	0.001602	2.7953	0.048366
L-Aspartic Acid	-15.971	8.9869e-05	4.0464	0.0071446
Day 3 vs Day 5
Metabolite	t-Statistic	p-value	-log10(p)	FDR
Galactonic acid	36.255	3.4553e-06	5.4615	0.0005494
L-Kynurenine	11.149	0.00036838	3.4337	0.0078854
trans-4-Hydroxy-L-proline	10.994	0.00038906	3.41	0.0078854
Hypoxanthine	10.654	0.00043963	3.3569	0.0078854
Thiamine	10.612	0.00044635	3.3503	0.0078854
Xanthine	8.9048	0.00087902	3.056	0.013976
4-Hydroxybenzoic acid	8.1807	0.001216	2.9151	0.014851
4-Pyridoxic acid	8.026	0.0013076	2.8835	0.014851
Uracil	7.4446	0.0017389	2.7597	0.01777
4-Guanidinobutanoic acid	6.7046	0.0025754	2.5892	0.023072
L-Arabitol	6.6084	0.0027178	2.5658	0.023072
Malonic acid	6.583	0.0027571	2.5596	0.023072
Thymine	6.3694	0.0031157	2.5064	0.02359
Lactic acid	5.9908	0.0039045	2.4084	0.028219
dCMP	5.7787	0.0044539	2.3513	0.03079
L-Proline	5.6338	0.0048845	2.3112	0.031316
L-Methionine	5.6213	0.0049239	2.3077	0.031316
L-asparagine	5.4194	0.0056191	2.2503	0.034034
O-Phosphorylethanolamine	-5.3772	0.0057793	2.2381	0.034034
Deoxyinosine	-6.3851	0.0030875	2.5104	0.02359
dGDP	-7.3897	0.0017882	2.7476	0.01777
Inosine diphosphate	-8.2756	0.0011637	2.9342	0.014851
Adenosine diphosphate	-8.4882	0.0010562	2.9763	0.014851
Cytidine diphosphate	-13.601	0.00016919	3.7716	0.0053804
Citric acid	-15.76	9.4698e-05	4.0237	0.0037643
Isocitric acid	-15.804	9.3674e-05	4.0284	0.0037643
Isopentyl acetate	-21.291	2.8773e-05	4.541	0.0022875
Day 7 vs Day 9
Metabolite	t-Statistic	p-value	-log10(p)	FDR
Adipic acid	11.457	0.00033126	3.4798	0.044473
Salicylic acid	10.012	0.00055941	3.2523	0.044473
