# Supplementary material for: Metabolic Remodeling during Early Cardiac Lineage Specification of Pluripotent Stem Cells
Source: Metabolites. 2023 Oct 17;13(10):1086. doi: 10.3390/metabo13101086 (PMC10608731; doi:10.3390/metabo13101086)
Supplement: Supplementary file 1 [file metabolites-13-01086-s001.zip › Revised Table S5.xlsx]

## Sheet: Table S5 (related to Fig 4B)
Table S5. Volcano plot of differential metabolites between day 3 and day 5 of cardiac differentiation.
Metabolite	FC	log2(FC)	Adjusted p-value	-log10(p)
Galactonic acid	0.41491	-1.2691	0.0005494	3.2601
Isopentyl acetate	2.1019	1.0717	0.0022875	2.6406
Citric acid	2.0291	1.0208	0.0037643	2.4243
Isocitric acid	2.0283	1.0203	0.0037643	2.4243
Cytidine diphosphate	5.5265	2.4664	0.0053803	2.2692
L-Kynurenine	0.07492	-3.7385	0.0078854	2.1032
trans-4-Hydroxy-L-proline	0.20608	-2.2787	0.0078854	2.1032
Thiamine	0.2264	-2.1431	0.0078854	2.1032
Hypoxanthine	0.23971	-2.0606	0.0078854	2.1032
Xanthine	0.13696	-2.8682	0.013976	1.8546
4-Pyridoxic acid	0.081742	-3.6128	0.014851	1.8283
4-Hydroxybenzoic acid	0.15678	-2.6732	0.014851	1.8283
Adenosine diphosphate	3.8902	1.9598	0.014851	1.8283
Inosine diphosphate	3.8586	1.9481	0.014851	1.8283
Uracil	0.13153	-2.9266	0.01777	1.7503
dGDP	4.032	2.0115	0.01777	1.7503
L-Arabitol	0.11023	-3.1814	0.023072	1.6369
4-Guanidinobutanoic acid	0.16849	-2.5693	0.023072	1.6369
Malonic acid	0.31596	-1.6622	0.023072	1.6369
Thymine	0.19028	-2.3938	0.02359	1.6273
Deoxyinosine	3.6303	1.8601	0.02359	1.6273
Lactic acid	0.26413	-1.9207	0.028219	1.5495
dCMP	0.33161	-1.5924	0.030789	1.5116
L-Methionine	0.36519	-1.4533	0.031316	1.5042
L-Proline	0.44688	-1.162	0.031316	1.5042
L-asparagine	0.31671	-1.6587	0.034034	1.4681
O-Phosphorylethanolamine	2.291	1.196	0.034034	1.4681
