# Supplementary material for: Metabolic Remodeling during Early Cardiac Lineage Specification of Pluripotent Stem Cells
Source: Metabolites. 2023 Oct 17;13(10):1086. doi: 10.3390/metabo13101086 (PMC10608731; doi:10.3390/metabo13101086)
Supplement: Supplementary file 1 [file metabolites-13-01086-s001.zip › Revised Table S6.xlsx]

## Sheet: Table S6 (Related to Fig 4C)
Table S6. Quantitative pathway analysis of day 3 vs 5 of cardiac differentiation.
	Metabolites Detected	Differential			FDR
Metabolic Pathway	In Pathway	Metabolites	Raw p-value	-log10(p)	Corrected	Impact
Thiamine metabolism	1	1	<0.001	3.3503	0.01082	0
Tryptophan metabolism	5	3	0.00066247	3.1788	0.01082	0.23722
Vitamin B6 metabolism	4	3	0.0010906	2.9623	0.013359	0.33333
beta-Alanine metabolism	3	3	0.0017459	2.758	0.01711	0
Pantothenate and CoA biosynthesis	4	4	0.0024804	2.6055	0.020257	0.00714
Arginine and proline metabolism	10	7	0.0042107	2.3756	0.029475	0.29477
Pentose phosphate pathway	9	9	0.0065443	2.1841	0.035112	0.5712
Pentose and glucuronate interconversions	5	5	0.0080582	2.0938	0.035112	0.40624
Glycerophospholipid metabolism	2	2	0.008394	2.076	0.035112	0.04319
Nicotinate and nicotinamide metabolism	6	5	0.0087068	2.0601	0.035112	0.26623
Phenylalanine, tyrosine and tryptophan biosynthesis	4	3	0.0096425	2.0158	0.035112	1
Phenylalanine metabolism	3	3	0.0096425	2.0158	0.035112	0.61904
Purine metabolism	32	25	0.010032	1.9986	0.035112	0.40137
Ubiquinone and other terpenoid-quinone biosynthesis	2	1	0.015491	1.8099	0.050603	0
Aminoacyl-tRNA biosynthesis	15	15	0.0168	1.7747	0.051449	0.16667
Alanine, aspartate and glutamate metabolism	14	11	0.028165	1.5503	0.081182	0.6258
Glycolysis / Gluconeogenesis	6	6	0.036535	1.4373	0.097468	0.36387
Riboflavin metabolism	2	2	0.037794	1.4226	0.097468	0.5
Glyoxylate and dicarboxylate metabolism	10	9	0.048219	1.3168	0.11323	0.17726
Taurine and hypotaurine metabolism	2	2	0.05084	1.2938	0.11323	0.42857
Primary bile acid biosynthesis	2	2	0.05084	1.2938	0.11323	0.01563
Sphingolipid metabolism	3	3	0.054553	1.2632	0.11622	0.16836
Pyruvate metabolism	4	4	0.061981	1.2077	0.12654	0.23794
Starch and sucrose metabolism	5	4	0.068849	1.1621	0.1315	0.22131
Nitrogen metabolism	2	2	0.069977	1.155	0.1315	0
Neomycin, kanamycin and gentamicin biosynthesis	1	1	0.072461	1.1399	0.1315	0
Citrate cycle (TCA cycle)	8	8	0.09153	1.0384	0.15629	0.36714
Glycine, serine and threonine metabolism	9	7	0.092501	1.0339	0.15629	0.24127
Porphyrin and chlorophyll metabolism	1	1	0.097971	1.0089	0.15632	0
Valine, leucine and isoleucine biosynthesis	6	6	0.098897	1.0048	0.15632	0
Inositol phosphate metabolism	4	4	0.10225	0.99034	0.15657	0.12939
Histidine metabolism	3	3	0.10551	0.97671	0.15666	0.22131
Glutathione metabolism	3	2	0.10923	0.96166	0.15742	0.04426
Fructose and mannose metabolism	4	4	0.16134	0.79226	0.21855	0.21256
Mannose type O-glycan biosynthesis	1	1	0.1635	0.78649	0.21855	0
D-Glutamine and D-glutamate metabolism	3	3	0.16871	0.77285	0.21855	0.5
Butanoate metabolism	5	3	0.16949	0.77086	0.21855	0
Arginine biosynthesis	8	8	0.20051	0.69786	0.24841	0.53807
Galactose metabolism	5	3	0.20357	0.69128	0.24841	0.03463
Valine, leucine and isoleucine degradation	4	4	0.21085	0.67602	0.24841	0.02168
Amino sugar and nucleotide sugar metabolism	7	4	0.21779	0.66196	0.24841	0.23536
Cysteine and methionine metabolism	10	6	0.21799	0.66156	0.24841	0.39126
Ascorbate and aldarate metabolism	2	2	0.23598	0.62713	0.26279	0
Propanoate metabolism	2	2	0.27768	0.55645	0.30236	0.04061
Lysine degradation	1	1	0.34097	0.46728	0.36321	0.14085
Tyrosine metabolism	3	2	0.39308	0.40552	0.40981	0.13972
Phosphatidylinositol signaling system	1	1	0.42636	0.37022	0.43524	0.03736
Glycerolipid metabolism	2	2	0.9891	0.0047593	0.9891	0.09346
