# Supplementary material for: Metabolic Remodeling during Early Cardiac Lineage Specification of Pluripotent Stem Cells
Source: Metabolites. 2023 Oct 17;13(10):1086. doi: 10.3390/metabo13101086 (PMC10608731; doi:10.3390/metabo13101086)
Supplement: Supplementary file 1 [file metabolites-13-01086-s001.zip › Revised Table S7.xlsx]

## Sheet: Table S7 (related to Fig 5)
Table S7: Temporal correlation analysis of metabolites across time points.
Day 0 - Day 15						Day 0 - Day 3						Day 5 - Day 15
Metabolite	Correlation	t-statistic	p-value	FDR		Metabolite	Correlation	t-statistic	p-value	FDR		Metabolite	Correlation	t-statistic	p-value	FDR
4-Hydroxy-L-glutamic acid	0.93114	12.768	1.88e-12	2.99e-10		Creatine	0.98514	15.176	1.3e-06	0.00020636		D-pantothenic acid	0.92921	10.058	2.5348e-08	4.0303e-06
Thiamine	-0.91654	-11.459	1.92e-11	1.53e-09		Inosine diphosphate	-0.96723	-10.079	2.03e-05	0.0011639		Homocitrate	0.91105	8.8388	1.4862e-07	7.9401e-06
Homocitrate	0.90732	10.79	6.76e-11	3.58e-09		L-Kynurenine	-0.96649	-9.9605	2.2e-05	0.0011639		Guanine	-0.91096	-8.8335	1.4981e-07	7.9401e-06
L-2-Hydroxyglutaric acid	-0.86945	-8.7998	3.96e-09	1.57e-07		Adenosine diphosphate	-0.95783	-8.8192	4.87e-05	0.001585		2-Isopropylmalic acid	0.90451	8.4841	2.5664e-07	1.0202e-05
Citramalic acid	-0.86403	-8.5812	6.39e-09	2.03e-07		4-Guanidinobutanoic acid	0.95735	8.7662	5.06e-05	0.001585		beta-Nicotinamide adenine dinucleotide	0.90004	8.2607	3.6491e-07	1.1604e-05
L-Proline	-0.86127	-8.4745	8.09e-09	2.14e-07		O-Phosphorylethanolamine	0.95523	8.5425	5.98e-05	0.001585		Quinolinic acid	0.89441	7.9991	5.5532e-07	1.4716e-05
Deoxyadenosine monophosphate	-0.83398	-7.5569	6.53e-08	1.48e-06		dGDP	-0.9526	-8.2847	7.29e-05	0.001655		trans-4-Hydroxy-L-proline	0.87704	7.3022	1.7745e-06	3.7965e-05
Deoxyadenosine diphosphate	-0.81174	-6.9497	2.77e-07	5.5e-06		Pyridoxal 5 phosphate	-0.9498	-8.0318	8.89e-05	0.0017663		L-Kynurenine	0.87584	7.2593	1.9102e-06	3.7965e-05
beta-Nicotinamide adenine dinucleotide	0.77909	6.2137	1.69e-06	2.98e-05		Deoxyadenosine diphosphate	-0.94349	-7.5326	0.00013359	0.0022706		L-Arabinose	0.86553	6.9122	3.4961e-06	6.1764e-05
D-Gluconic acid	-0.7749	-6.1298	2.08e-06	3.27e-05		Adenosine monophosphate	-0.94239	-7.4534	0.0001428	0.0022706		4-Hydroxy-L-glutamic acid	0.86268	6.823	4.0952e-06	6.5113e-05
dtdp	-0.77199	-6.0727	2.4e-06	3.27e-05		2'-Deoxyguanosine 5'-monophosphate	-0.93923	-7.2389	0.00017156	0.0024397		Galactonic acid	-0.85284	-6.5331	6.8947e-06	9.966e-05
4-Hydroxybenzoic acid	-0.77146	-6.0623	2.47e-06	3.27e-05		D-pantothenic acid	-0.93797	-7.1576	0.00018413	0.0024397		Pyridoxine	0.84698	6.3729	9.2415e-06	0.00011719
Quinolinic acid	0.75411	5.7412	5.55e-06	6.79e-05		L-Aspartic Acid	0.92936	6.6604	0.00028775	0.0035194		Uridine diphosphogalactose	0.84473	6.3136	1.0309e-05	0.00011719
2-Deoxyuridine	-0.75233	-5.71	6.01e-06	6.83e-05		dCMP	-0.92059	-6.2367	0.00042964	0.0048795		Uridine diphosphoglucose	0.84471	6.3131	1.0318e-05	0.00011719
dCMP	-0.74913	-5.6545	6.93e-06	7.12e-05		trans-4-Hydroxy-L-proline	0.91858	6.149	0.00046799	0.0049607		2-Deoxyuridine	-0.84137	-6.2271	1.21e-05	0.00012237
N-Acetyl-alpha-D-glucosamine 1-phosphate	-0.74836	-5.6413	7.17e-06	7.12e-05		dtdp	-0.91681	-6.0744	0.00050366	0.0050051		DL-2-Aminoadipic acid	0.841	6.2177	1.2314e-05	0.00012237
O-Phosphorylethanolamine	0.74409	5.5689	8.62e-06	8.06e-05		Deoxyadenosine monophosphate	-0.91242	-5.8985	0.0006004	0.0053262		Thymidine	-0.82052	-5.7418	3.0308e-05	0.00028347
L-Isoleucine	-0.73986	-5.4986	1.03e-05	9.11e-05		Guanine	0.91231	5.8943	0.00060297	0.0053262		myo-Inositol	0.81248	5.5747	4.1886e-05	0.00036999
Hypoxanthine	-0.7355	-5.4278	1.24e-05	0.00010353		L-asparagine	0.91039	5.8217	0.00064902	0.0054313		Uracil	-0.80109	-5.3535	6.4622e-05	0.00054079
Lactic acid	-0.73346	-5.3953	1.34e-05	0.00010692		Taurine	0.90602	5.6639	0.00076335	0.0060686		Flavin adenine dinucleotide	0.7855	5.0771	0.00011205	0.00089079
Uridine triphosphate	0.72124	5.2061	2.19e-05	0.00016559		DL-2-Aminoadipic acid	-0.90001	-5.4632	0.00094268	0.0070976		L-asparagine	0.74608	4.4819	0.00037741	0.0028575
Uridine diphosphoglucose	0.71961	5.1817	2.33e-05	0.00016559		L-Methionine	0.8988	5.4248	0.00098206	0.0070976		N-Acetyl-alpha-D-glucosamine 1-phosphate	-0.74439	-4.4591	0.00039564	0.0028594
Nicotinic acid	-0.7189	-5.1711	2.4e-05	0.00016559		Adenosine	-0.89476	-5.3013	0.0011218	0.0077553		Deoxyribose	-0.74101	-4.4141	0.00043436	0.0030028
Uridine diphosphogalactose	0.71671	5.1387	2.6e-05	0.00017255		Uracil	0.88372	4.9957	0.0015729	0.01042		Thiamine	-0.73589	-4.3472	0.00049907	0.0033063
Taurine	0.70632	4.9889	3.84e-05	0.00023714		Ribonolactone	0.87353	4.7478	0.0020888	0.013285		D-Gluconic acid	-0.72253	-4.1805	0.00070672	0.0044948
Uracil	-0.70516	-4.9725	4e-05	0.00023714		Glyceric acid	-0.86892	-4.6449	0.0023561	0.014408		Deoxyinosine	-0.70572	-3.9843	0.0010666	0.0065229
Adenosine triphosphate	0.70498	4.9701	4.03e-05	0.00023714		Cytidine monophosphate	-0.8652	-4.5651	0.0025891	0.015247		Ribonolactone	-0.70327	-3.9569	0.00113	0.0066542
Deoxyguanosine triphosphate	0.70206	4.9294	4.47e-05	0.00025406		D-Glucose 6-phosphate	-0.85116	-4.2902	0.0036098	0.020499		Isopentyl acetate	-0.66715	-3.5824	0.00249	0.01414
Deoxyribose	-0.70065	-4.9099	4.71e-05	0.00025805		Pyridoxine	-0.84718	-4.2187	0.0039429	0.021618		Pyridoxal	0.66059	3.5196	0.0028434	0.015053
Inosine triphosphate	0.69899	4.8871	4.99e-05	0.00026458		L-Arginine	0.84108	4.114	0.0044934	0.023351		4-Guanidinobutanoic acid	-0.65728	-3.4886	0.003036	0.015053
L-Arabinose	0.68772	4.7365	7.38e-05	0.00037756		Lactic acid	0.83972	4.0914	0.0046226	0.023351		L-Sorbose	0.65711	3.487	0.0030463	0.015053
L-Citrulline	-0.68684	-4.725	7.6e-05	0.00037756		L-Tryptophan	0.83893	4.0783	0.0046996	0.023351		L-Arabitol	0.65359	3.4543	0.0032641	0.015053
Cytidine	0.68498	4.7009	8.09e-05	0.00038978		Cytidine diphosphate	-0.83507	-4.016	0.0050856	0.024503		cis-Aconitic acid	-0.65321	-3.4507	0.0032885	0.015053
Galactonic acid	-0.68065	-4.6454	9.34e-05	0.00043681		Galactonic acid	0.83008	3.9383	0.0056157	0.026261		trans-Aconitic acid	-0.65301	-3.4489	0.0033012	0.015053
Malonic acid	-0.67897	-4.6241	9.87e-05	0.00044852		cyclic AMP	0.81424	3.7109	0.0075461	0.034281		L-Serine	0.65281	3.4471	0.0033136	0.015053
DL-2-Aminoadipic acid	0.6732	4.552	0.00011902	0.00052568		beta-Nicotinamide adenine dinucleotide	0.80611	3.6041	0.0086924	0.038391		L-Phenylalanine	-0.64996	-3.4209	0.0035019	0.015091
Guanine	-0.67082	-4.5227	0.0001284	0.00055177		2,3-Dihydroxy-3-methylbutanoate	0.79822	3.506	0.0099128	0.042313		L-Threonine	0.6495	3.4168	0.0035324	0.015091
3-Methylglutaric acid	-0.66951	-4.5066	0.00013388	0.00056018		Uridine monophosphate	-0.79699	-3.4912	0.010113	0.042313		Isocitric acid	-0.64706	-3.3947	0.0037013	0.015091
L-Malic acid	-0.66707	-4.477	0.00014454	0.00058291		2-Deoxyribose 5-phosphate	-0.7934	-3.4486	0.010712	0.043672		Citric acid	-0.64706	-3.3947	0.0037016	0.015091
Cytidine monophosphate	-0.66661	-4.4715	0.00014664	0.00058291		L-Phenylalanine	-0.78211	-3.3207	0.012753			dtdp	-0.64174	-3.3471	0.0040921	0.016266
D-Sedoheptulose-7-phosphate	-0.66549	-4.4579	0.00015187	0.00058897		2-Phosphoglyceric acid	-0.77793	-3.2755	0.01357			Deoxyadenosine diphosphate	-0.62996	-3.2446	0.0050787	0.019695
4-Guanidinobutanoic acid	-0.66074	-4.4013	0.00017588	0.00066584		Inosine monophosphate	-0.77512	-3.2459	0.014138			Xylitol	0.6147	3.1173	0.0066353	0.025119
L-Cystathionine	-0.64943	-4.2702	0.00024693	0.00091306		D-Mannose	-0.77364	-3.2303	0.014445			L-2-Hydroxyglutaric acid	-0.59374	-2.9515	0.0093803	0.03401
Thymine	-0.64551	-4.2259	0.00027682	0.00099774		4-Hydroxy-L-glutamic acid	0.75697	3.0649	0.018199			Sphinganine	-0.59353	-2.9499	0.0094117	0.03401
N-Acetylglutamic acid	-0.64483	-4.2182	0.00028238	0.00099774		Oxidized glutathione	0.75659	3.0613	0.01829			L-Proline	-0.58752	-2.9042	0.010351	0.036181
myo-Inositol	0.63603	4.1211	0.00036278	0.001254		Citramalic acid	-0.75222	-3.0204	0.019374			Thymine	-0.5868	-2.8988	0.010468	0.036181
Succinic acid	-0.63079	-4.0647	0.00041956	0.0014194		Pyridoxal	-0.75174	-3.016	0.019496			Phosphoenolpyruvic acid	-0.5689	-2.767	0.013746	0.046502
L-Phenylalanine	-0.62927	-4.0483	0.00043755	0.0014494		2-2-Dimethyl Succinic acid	0.74672	2.9702	0.020801			beta-Nicotinamide mononucleotide	-0.56688	-2.7525	0.01416	0.046905
L-Tyrosine	-0.62688	-4.023	0.00046701	0.0015154		L-Sorbose	-0.74434	-2.949	0.021438			3-Methylglutaric acid	-0.56088	-2.7099	0.015455	0.049212
Thymidine	-0.62272	-3.9793	0.00052248	0.0016538		Trehalose	0.74362	2.9426	0.021634			Inosine monophosphate	0.55871	2.6946	0.015946	0.049212
alpha-Ketoglutaric acid	-0.62215	-3.9734	0.00053046	0.0016538		5-Deoxy-5-(methylthio)adenosine	-0.74116	-2.921	0.022309			Citramalic acid	-0.55865	-2.6942	0.015959	0.049212
Oxamic acid	-0.61804	-3.9309	0.00059159	0.0018089		Thymine	0.74058	2.9159	0.022471			L-Leucine	-0.55806	-2.6901	0.016095	0.049212
Salicylic acid	-0.60477	-3.7969	0.00083302	0.0024991		L-Malic acid	0.73319	2.8526	0.024596			Deoxyadenosine monophosphate	-0.55203	-2.6482	0.017535
Phenylpyruvic acid	-0.60065	-3.7564	0.00092372	0.0027198		Phosphoenolpyruvic acid	-0.73234	-2.8454	0.02485			4-Pyridoxic acid	0.53855	2.5566	0.021118
Taurocholic acid	-0.59877	-3.738	0.00096784	0.0027979		4-Hydroxybenzoic acid	0.72827	2.8117	0.026083			Argininosuccinic acid	-0.53659	-2.5436	0.021683
L-Leucine	-0.59751	-3.7258	0.00099835	0.0028346		L-Arabinose	-0.7239	-2.7761	0.027451			D-Mannose	0.51967	2.433	0.027079
Vanillic acid	-0.59154	-3.6683	0.0011551	0.0032221		Adipic acid	0.72347	2.7727	0.027589			L-Citrulline	-0.49979	-2.3081	0.034686
Glyceric acid	-0.57762	-3.538	0.0016046	0.0043989		AICAR	0.72141	2.7562	0.028251			Cytidine	0.4964	2.2873	0.036135
2-Isopropylmalic acid	0.57617	3.5247	0.0016592	0.0044715		Deoxyribose	0.70885	2.6588	0.032522			Riboflavin	0.49484	2.2778	0.036817
2-Deoxyribose 5-phosphate	-0.57477	-3.5119	0.0017135	0.0045407		L-2-Hydroxyglutaric acid	-0.70736	-2.6476	0.033054			Alpha-ketoisovaleric acid	-0.48182	-2.1994	0.042897
5-Deoxy-5-(methylthio)adenosine	-0.53268	-3.147	0.0042296	0.011025		Malonic acid	0.69975	2.5915	0.035866			Adenylosuccinic acid	-0.47083	-2.1348	0.048595
Adipic acid	-0.52436	-3.0791	0.0049893	0.012795		Adenylosuccinic acid	-0.69943	-2.5892	0.035984
2-Phosphoglyceric acid	0.52341	3.0714	0.0050832	0.012829		Ureidosuccinic acid	0.69131	2.5313	0.039156
L-Histidine	-0.52068	-3.0493	0.0053615	0.01332		Uridine diphosphogalactose	-0.67148	-2.3975	0.047642
L-Sorbose	0.51529	3.0063	0.0059478	0.014549
gamma-Glu-Cys	-0.50465	-2.9227	0.0072648	0.017502
Allantoin	-0.49856	-2.8757	0.0081228	0.019276
AICAR	-0.49697	-2.8635	0.0083606	0.019549
Inosine monophosphate	0.49602	2.8562	0.0085059	0.019601
trans-4-Hydroxy-L-proline	0.48564	2.7778	0.010228	0.023233
Ribonolactone	-0.47821	-2.7226	0.011634	0.026053
2,2-Dimethyl Succinic acid	-0.47611	-2.707	0.01206	0.026633
2,3-Dihydroxy-3-methylbutanoate	-0.47403	-2.6918	0.012493	0.027212
D-Mannose	0.47093	2.6692	0.013163	0.028283
Sphinganine	-0.45371	-2.5456	0.017453	0.037
dTTP	0.45059	2.5237	0.01834	0.038291
Xanthine	-0.44989	-2.5188	0.018544	0.038291
L-Glutamine	-0.44756	-2.5024	0.019238	0.039215
L-Methionine	-0.44461	-2.4818	0.020148	0.04055
